# Supplementary material for: Inference from the analysis of genetic structure of Helicobacter pylori strains isolates from two paediatric patients with recurrent infection
Source: BMC Microbiol. 2019 Aug 8;19:184. doi: 10.1186/s12866-019-1554-z (PMC6686460; doi:10.1186/s12866-019-1554-z)
Supplement: Supplementary file 1 — Table S1. EPIYA motifs identified in the 80 paediatric strains of Helicobacter pylori. Nucleotide sequences of the EPIYA motifs identified in this study (XLSX 11 kb) [file 12866_2019_1554_MOESM1_ESM.xlsx]

## Sheet: Hoja1
Table S1. EPIYA motifs identified in the 80 pediatric strains of Helicobacter pylori.
EPIYA motif	Aminoacid sequence
ABC	DIKKELNEKFKNFNNNNNGLKNSTEPIYAKVNKKKTGQVASPEEPIYAQVAKKVNAKIDRLNQIASGLGGVGQSAGFPLKRHDKVDDLSKVGRSVSPEPIYATIDDLGGPFPLKRHDKVDDLSKVGLSRGQELAQKIDNLNQAVSEAKAGFFGNQEQTKATSQRI
ABCC	NSEHNVFLKLCADIKKELNEKFKSFNNNNNGLKNSTEPIYAKVNKKKTGQAASPEEPIYAQVAKKVNAKIDRLNQIASGLGGVGQAVGFPLKRHDKVDDLSKVGLSASPEPIYATIDDLGGPFPLKRHDKVDDLSKVGLSASPEPIYATIDDLGGPFPLKRHDKVDDLSKVGLSRNQKLAQKIDNLSQAVSEAKAGFFGNLEQTIDSSKKKRTGVL
ABCCC	QFKAQLISKNFSDIKKELNEKFKSFNNNNNGLKNSTEPIYAKVNKKKTGQAASPEEPIYAQVAKKVNAKIDRLNQIASGLGGVGQAVGFPLKRHDKVDDLSKVGLSASPEPIYATIDDLGGPFPLKRHDKVDDLSKVGLSASPEPIYATIDDLGGPFPLKRHDKVDDLSKVGLSASPEPIYATIDDLGGPFPLKRHDKVDDLSKVGLSRNQKLAQKIDNLSQAVSEAKAGFFGNLEQTIEAPKKKRNPGFGF
ABC&	RAGEERGSIPATLDGEWYEKFLIPFSLStopWGHNSTEPIYAEVNKKKTGRVASPEEPIYAQVAKKVNAKIDRLNQITSGLGGVGQSAGFPLKRHDKDDDLDKGGGSLSPDPVYATIDDLGRPFPLKMetHDEVDDLRKVGLSAGQELAQKIDNLIPAVSQPKTRFFGFLStopQTINRStopKKKStopKK
AAB&C	NFSDIKKELNAKLFGNFNNNNNNGLKNSTEPIYAKVNKKKTGQVASPEEPIYAKVNKKKTGQVASPEEPIYTQVAKKVTQKIDRLNQVASGLGVVGQAVGFPLKRHDKVDDLSKVGRSVSPEPIYATIDDLGGPFPLKRHDKVDDLSKVGISREQQLAQKIDNLNQAVSEAKAGFFGNLEQTIDKLPKI
AB&C	KKPTLSKNFSDIKKELNAKLGNFNNNNNNGLKNEPIYAKVNKKKTGQVASPEEPIYTQVAKKVTQKIDQLNQAASGLGGVGQAGFPLKRHDKVDDLSKVGRSVSPEPIYATIDDLGGPFPLKRHDKVDDLSKVGLSRNQELAQKIDNLSQAVSEAKTGYFGNLEQTIDKFQR
