# Supplementary material for: Inference from the analysis of genetic structure of Helicobacter pylori strains isolates from two paediatric patients with recurrent infection
Source: BMC Microbiol. 2019 Aug 8;19:184. doi: 10.1186/s12866-019-1554-z (PMC6686460; doi:10.1186/s12866-019-1554-z)
Supplement: Supplementary file 2 — Table S2. PubMLST accession numbers for the alleles and STs of Helicobacter pylori strains obtained from paediatric patients described in this study. *Alleles that are present in isolates from other global sources are indicated in red. List of PubMLST accession numbers for the alleles and STs identified in this study as well as alleles previously reported worldwide. (XLSX 11 kb) [file 12866_2019_1554_MOESM2_ESM.xlsx]

## Sheet: Hoja1
Table S2. List of PubMLST accession numbers for alleles and STs of isolates of Helicobacter pylori for paediatric patients described in this study.
Isolate	Strains No.	Country	ST (MLST)	Structure population	Allele designation
					atpA	efp	mutY	ppa	trpC	ureI	yphC
138 clone 1-HIMFG	17	Mexico	288	hpEurope	2336	2227	2388	2303	2371	2378	2590
138 clone 5-HIMFG	15	Mexico	313	hpEurope	2336	2227	2388	2144	2371	2378	2590
138 clone 13-HIMFG	1	Mexico	813	hpEurope	2336	2227	2388	2303	2371	181	2590
138 clone 18-HIMFG	1	Mexico	2887	hpEurope	2336	2227	2388	181	2371	2378	2590
77 clone 1-HIMFG	1	Mexico	2888	hpEurope	2336	2227	2145	2144	1849	199	2590
77 clone 2-HIMFG	1	Mexico	2889	hpEurope	2218	2315	2333	2144	2412	2289	2590
77 clone 3-HIMFG	1	Mexico	2890	hpEurope	2336	2315	2388	2144	2371	2378	2590
77 clone 6-HIMFH	1	Mexico	2891	hpEurope	2336	901	2388	2144	2371	2378	2590
77 clone 16-HIMFG	1	Mexico	2892	hpEurope	2336	2227	2388	2144	2371	181	2590
77 clone 19-HIMFH	1	Mexico	2893	hpEurope	2336	2227	2388	2144	2452	2378	2590
135 clone1-HIMFG	32	Mexico	2894	hpEurope	2252	901	2341	2144	2413	2386	2592
135 clone 2-HIMFG	1	Mexico	2895	hpEurope	696	901	2338	181	155	2386	2592
135 clone 3-HIMFG	1	Mexico	2896	hpEurope	2237	2280	2340	2144	2413	2385	2593
135 clone 12-HIMFG	1	Mexico	2897	hspWAfrica	2252	901	2341	2144	2371	2386	2592
135 clone 15-HIMFG	3	Mexico	2898	hspWAfrica	2252	901	2341	2144	2413	2386	2591
166 clone 13-HIMFG	1	Mexico	2899	hspWAfrica	2336	2227	2341	2144	2413	2386	2590
166 clone 16-HIMFG	1	Mexico	2900	hspWAfrica	2252	901	2341	2144	2413	181	2592
Alleles that were present in isolates from other global sources are indicated in red.
